# Supplementary material for: Diversity of Leaf Fungal Endophytes from Two Coffea arabica Varieties and Antagonism towards Coffee Leaf Rust
Source: Plants (Basel). 2024 Mar 12;13(6):814. doi: 10.3390/plants13060814 (PMC11154406; doi:10.3390/plants13060814)
Supplement: Supplementary file 1 [file plants-13-00814-s001.zip]

Archive with 1 entries (1 files):
- plants-2866745-supplementary.pdf
